# Supplementary material for: A Combined Proteomic and Transcriptomic Signature Is Predictive of Response to Anti-PD-1 Treatment: A Retrospective Study in Metastatic Melanoma Patients
Source: Int J Mol Sci. 2024 Aug 28;25(17):9345. doi: 10.3390/ijms25179345 (PMC11395026; doi:10.3390/ijms25179345)
Supplement: Supplementary file 1 [file ijms-25-09345-s001.zip]

Archive with 1 entries (1 files):
- ijms-3145569-supplementary.pdf
